# Supplementary material for: Family-based association study of DRD4 gene in methylphenidate-responded Attention Deficit/Hyperactivity Disorder
Source: PLoS One. 2017 Mar 10;12(3):e0173748. doi: 10.1371/journal.pone.0173748 (PMC5345875; doi:10.1371/journal.pone.0173748)
Supplement: S1 File — (XLS) [file pone.0173748.s001.xls]

## Sheet: 33Families
	Family member	DRD4
1	proband	2R/4R
1	mother	4R/4R
1	father	2R/4R
2	proband	2R/4R
2	mother	2R/2R
2	father	4R/4R
3	proband	3R/4R
3	mother	4R/4R
3	father	3R/4R
4	proband	4R/4R
4	mother	4R/4R
4	father	2R/4R
5	proband	2R/4R
5	mother	2R/4R
5	father	4R/4R
6	proband	2R/4R
6	mother	4R/4R
6	father	2R/4R
7	proband	4R/4R
7	mother	4R/4R
7	father	4R/4R
8	proband	2R/4R
8	mother	4R/4R
8	father	2R/5R
9	proband	2R/4R
9	mother	4R/4R
9	father	2R/4R
10	proband	2R/4R
10	mother	2R/4R
10	father	2R/4R
11	proband	2R/4R
11	mother	4R/4R
11	father	2R/2R
12	proband	4R/4R
12	mother	4R/4R
12	father	4R/4R
13	proband	2R/4R
13	mother	2R/2R
13	father	4R/4R
14	proband	2R/5R
14	mother	2R/5R
14	father	2R/4R
15	proband	2R/4R
15	mother	4R/4R
15	father	2R/4R
16	proband	4R/4R
16	mother	4R/4R
16	father	4R/4R
17	proband	2R/4R
17	mother	2R/4R
17	father	4R/4R
18	proband	4R/4R
18	mother	2R/4R
18	father	4R/4R
19	proband	4R/4R
19	mother	4R/4R
19	father	4R/4R
20	proband	2R/3R
20	mother	2R/4R
20	father	3R/4R
21	proband	2R/4R
21	mother	2R/4R
21	father	2R/4R
22	proband	4R/4R
22	mother	4R/4R
22	father	4R/4R
23	proband	4R/4R
23	mother	4R/4R
23	father	4R/4R
24	proband	2R/4R
24	mother	4R/4R
24	father	2R/4R
25	proband	4R/4R
25	mother	4R/4R
25	father	4R/4R
26	proband	2R/4R
26	mother	4R/4R
26	father	2R/2R
27	proband	2R/4R
27	mother	2R/4R
27	father	4R/4R
28	proband	4R/4R
28	mother	2R/4R
28	father	4R/6R
29	proband	2R/4R
29	mother	4R/4R
29	father	2R/4R
30	proband	2R/4R
30	mother	2R/4R
30	father	4R/4R
31	proband	2R/4R
31	mother	2R/2R
31	father	4R/4R
32	proband	2R/4R
32	mother	2R/4R
32	ather	2R/2R
33	proband	2R/4R
33	mother	2R/4R
33	father	4R/4R
